# Supplementary material for: Analysis of the Oral Microbiome in a Patient with Cardiofaciocutaneous Syndrome and Severe Periodontal Disease: Impact of Systemic Antibiotic Therapy
Source: Antibiotics (Basel). 2022 Dec 4;11(12):1754. doi: 10.3390/antibiotics11121754 (PMC9774349; doi:10.3390/antibiotics11121754)
Supplement: Supplementary file 1 [file antibiotics-11-01754-s001.zip]

Archive with 1 entries (1 files):
- antibiotics-1975091-supplementary.pdf
